# Supplementary material for: From Waste to Green: Water-Based Extraction of Polyphenols from Onion Peel and Their Adsorption on Biochar from Grapevine Pruning Residues
Source: Antioxidants (Basel). 2023 Aug 31;12(9):1697. doi: 10.3390/antiox12091697 (PMC10525769; doi:10.3390/antiox12091697)
Supplement: Supplementary file 1 [file antioxidants-12-01697-s001.zip]

Archive with 1 entries (1 files):
- antioxidants-2542697-supplementary.pdf
